# Supplementary material for: Palladium-Catalyzed Selective Carbonylation Reactions of Ortho-Phenylene Dihalides with Bifunctional N,O-Nucleophiles
Source: Molecules. 2024 Nov 27;29(23):5620. doi: 10.3390/molecules29235620 (PMC11643691; doi:10.3390/molecules29235620)
Supplement: Supplementary file 1 [file molecules-29-05620-s001.zip]

Archive with 1 entries (1 files):
- molecules-3305913-supplementary.pdf
